# Supplementary material for: Exploitation of an ant-plant mutualism by a cavity-nesting wasp
Source: PeerJ. 2026 Apr 15;14:e20984. doi: 10.7717/peerj.20984 (PMC13091584; doi:10.7717/peerj.20984)
Supplement: Supplemental Information 4 [file peerj-14-20984-s004.zip]

Archive with 39 entries (20 files):
- Lestina et al (code and data)/
- Lestina et al (code and data)/.RData
- Lestina et al (code and data)/.Rhistory
- Lestina et al (code and data)/.Rproj.user/
- Lestina et al (code and data)/.Rproj.user/6E37B96A/
- Lestina et al (code and data)/.Rproj.user/6E37B96A/bibliography-index/
- Lestina et al (code and data)/.Rproj.user/6E37B96A/ctx/
- Lestina et al (code and data)/.Rproj.user/6E37B96A/explorer-cache/
- Lestina et al (code and data)/.Rproj.user/6E37B96A/jobs/
- Lestina et al (code and data)/.Rproj.user/6E37B96A/pcs/
- Lestina et al (code and data)/.Rproj.user/6E37B96A/pcs/files-pane.pper
- Lestina et al (code and data)/.Rproj.user/6E37B96A/pcs/source-pane.pper
- Lestina et al (code and data)/.Rproj.user/6E37B96A/pcs/windowlayoutstate.pper
- Lestina et al (code and data)/.Rproj.user/6E37B96A/pcs/workbench-pane.pper
- Lestina et al (code and data)/.Rproj.user/6E37B96A/presentation/
- Lestina et al (code and data)/.Rproj.user/6E37B96A/profiles-cache/
- Lestina et al (code and data)/.Rproj.user/6E37B96A/rmd-outputs
- Lestina et al (code and data)/.Rproj.user/6E37B96A/saved_source_markers
- Lestina et al (code and data)/.Rproj.user/6E37B96A/sources/
- Lestina et al (code and data)/.Rproj.user/6E37B96A/sources/per/
- Lestina et al (code and data)/.Rproj.user/6E37B96A/sources/per/t/
- Lestina et al (code and data)/.Rproj.user/6E37B96A/sources/per/t/F471573B
- Lestina et al (code and data)/.Rproj.user/6E37B96A/sources/per/t/F471573B-contents
- Lestina et al (code and data)/.Rproj.user/6E37B96A/sources/per/u/
- Lestina et al (code and data)/.Rproj.user/6E37B96A/sources/prop/
- Lestina et al (code and data)/.Rproj.user/6E37B96A/sources/prop/C798A9B0
- Lestina et al (code and data)/.Rproj.user/6E37B96A/sources/prop/INDEX
- Lestina et al (code and data)/.Rproj.user/6E37B96A/tutorial/
- Lestina et al (code and data)/.Rproj.user/6E37B96A/viewer-cache/
- Lestina et al (code and data)/.Rproj.user/shared/
- Lestina et al (code and data)/.Rproj.user/shared/notebooks/
- Lestina et al (code and data)/.Rproj.user/shared/notebooks/patch-chunk-names
- Lestina et al (code and data)/BetweenPlantsAnalysesData.csv
- Lestina et al (code and data)/Lestina et al (code and data).Rproj
- Lestina et al (code and data)/Lestina_etal_code.R
- Lestina et al (code and data)/Metadata.csv
- Lestina et al (code and data)/No wasp.jpg
- Lestina et al (code and data)/Wasp.jpg
- Lestina et al (code and data)/WithinPlantsAnalysesData.csv
