# Supplementary material for: Exploitation of an ant-plant mutualism by a cavity-nesting wasp
Source: PeerJ. 2026 Apr 15;14:e20984. doi: 10.7717/peerj.20984 (PMC13091584; doi:10.7717/peerj.20984)
Supplement: Supplemental Information 4 [file peerj-14-20984-s004.zip › Lestina et al (code and data)/BetweenPlantsAnalysesData.csv]

treename	totalwasps	mutuaantsno	diameter	totallength	totalherbavg5
DL5002	0	0	0.6	68	0.2
DL5003	0	0	0.5	44	0.235
DL5005	0	0	0.6	50	0.36
DL5008	0	1	1.1	52	0.26
DL5009	0	0	1.1	106	0.36
DL5010	5	0	1.1	133	0.1675
DL5011	1	0	0.8	102	0.245
DL5012	0	0	1	89	0.6
DL5013	0	0	0.7	15	0.15
DL5014	16	0	2.3	365	0.285
DL5015	0	0	0.6	107	0.5025
DL5021	0	2	0.6	58	0.075
DL5022	0	0	0.5	68	0.1
DL5023	0	0	0.5	35	0.1
DL5024	0	0	1	73	0.17
DL5030	8	4	2.3	404	0.206666667
DL5031	0	4	2.3	348	0.1125
DL5033	0	0	1.7	281	0.15
DL5060	0	3	1.5	181	0.2625
DL5061	0	0	0.6	41	NA
DL5062	0	0	0.8	31	0.555
DL5063	0	0	0.4	36	0.1
DL5064	0	0	1.4	155	0.31875
DL5065	0	0	1	63	0.39
DL5066	0	1	1	100	0.075
DL5067	13	0	1	96	0.405
DL5068	4	0	1.3	223	0.328125
DL5069	0	2	1.3	164	0.24
DL5070	0	0	0.8	74	NA
DL5071	0	1	0.6	30	NA
DL5072	0	2	1	110	0.375
DL5073	0	2	1.7	302	0.65625
DL5074	0	1	1	53	0.22
DL5075	0	0	0.7	60	0.075
DL5076	0	1	0.8	80	0.075
DL5077	0	0	0.6	51	0.1
DL5078	0	1	0.8	48	0.1
DL5079	0	1	0.6	40	0.075
DL5080	6	0	1.1	125	0.05
DL5081	9	0	1.1	116	0.2625
DL6060	0	4	1.8	293	0.2275
DL9104	8	3	1.1	111	0.066666667
DL9106	0	2	2.1	308.4	0.025
DL9107	0	3	1.4	182.5	0.05
DL9120	0	3	1.3	95	0.025
DL9121	0	2	1.3	161.9	0.05
DL9122	0	3	1.4	173	0.145
DL9123	2	0	2.1	301.8	0.129166667
DL9124	0	3	1.2	105.2	0.36
DL9125	0	3	2	167.2	0.075
DL9127	17	2	2.4	800.8	0.181875
DL9128	0	1	0.7	97	0.3125
DL9129	0	0	1.1	196	0.207083333
DL9141	0	0	1.5	208	0.203333333
DL9144	0	0	0.4	44	0.025
DL9145	0	3	2.1	546	0.371083333
DL9146	0	0	1.2	131	0.48
DL9147	0	1	2.6	756	0.176428571
DL9151	0	2	0.7	61	0.075
DL9153	0	0	0.7	97	0.075
DL9154	0	0	0.7	121	0.205
DL9156	0	0	0.5	36	NA
DL9157	0	0	0.6	41	0.625
DL9158	0	3	1.8	464	0.066666667
DL9159	6	2	1.8	407	0.074
DL9160	0	1	0.9	152	0.265
DL9162	0	3	1.2	170	0.36
DL9165	37	2	2.6	496	0.43375
DL9168	0	1	2.1	283	0.3625
DL9169	0	0	0.8	100	NA
DL9170	0	0	0.6	71	0.108333333
DL9178	0	0	0.9	141	NA
DL9179	0	0	1.1	32	0.125
DL9187	0	0	0.8	67	NA
DL9188	0	3	2.1	195	0.025
DL9198	5	0	1.3	213	0.075
DL9308	0	0	0.7	85	NA
WAS005	5	0	0.9	138.5	0.24
WAS006	0	0	0.8	75	0.075
WAS007	1	0	0.8	107	0.066666667
WAS008	0	0	0.7	NA	0.0375
WAS009	4	0	NA	420.2	0.182416667
WAS010	11	0	0.9	87.8	0.2175
WAS011	0	2	0.8	95.6	0.066666667
WAS012	0	2	1.3	164.1	0.075
WAS013	1	1	1.1	270.5	0.6375
WAS014	6	0	0.9	81.8	0.17
WAS015	0	2	0.6	105.6	0.025
WAS016	0	1	1.2	136.2	0.241666667
WAS017	0	0	0.7	108.2	0.05
WAS018	0	0	0.6	59.9	0.05
WAS019	0	0	0.7	105	0.025
WAS020	0	0	0.7	139.6	0.405
WAS021	0	1	1.3	263.5	0.24575
WAS022	0	0	1	121.1	0.025
WAS023	0	0	1.3	127.2	0.05
WAS024	0	0	0.6	65.1	0.3875
WAS025	0	1	0.9	115.6	0.29
WAS026	0	1	1.7	565.6	0.362666667
WAS027	7	0	1.4	268	0.538333333
WAS028	0	0	1.2	130.9	0.0875
WAS029	3	0	0.8	129	0.025
WAS030	4	0	1.2	171.5	0.55
WAS031	0	0	0.9	144.6	0.025
WAS032	3	0	1.2	162.8	0.2
WAS033	0	0	0.7	153.1	0.05
WAS034	7	0	1.3	386.9	0.025
WAS035	0	0	0.6	127	0.05
WAS037	0	0	0.9	101.4	NA
WAS038	0	0	0.7	243.1	NA
WAS039	0	0	0.9	156	NA
WAS041	3	0	0.9	121	0.75
WAS042	0	0	1.3	243.3	0.525
WAS043	0	0	0.7	93.6	0.6
WAS044	0	0	0.7	67.7	0.435
WAS045	0	1	0.9	115.2	0.703125
WAS046	0	0	1.2	236.7	0.154166667
WAS047	0	0	0.7	85.5	0.145
WAS048	0	0	0.7	98.6	0.36
WAS049	0	0	0.6	86.9	0.475
WAS050	0	1	0.9	76.9	0.75
WAS051	0	0	1	128	0.025
WAS052	0	0	0.9	101.8	0.195
WAS053	0	0	1	208.7	0.15
WAS054	3	0	0.6	63.3	0.195
WAS055	0	0	0.9	105.2	0.075
