# Supplementary material for: Exploitation of an ant-plant mutualism by a cavity-nesting wasp
Source: PeerJ. 2026 Apr 15;14:e20984. doi: 10.7717/peerj.20984 (PMC13091584; doi:10.7717/peerj.20984)
Supplement: Supplemental Information 4 [file peerj-14-20984-s004.zip › Lestina et al (code and data)/Lestina_etal_code.R]

# code for analyses in Lestina et al.

install.packages(c("betareg","ordinal"))

library("betareg")
library("ordinal")
library("MuMIn")

#setwd("C:\\Users\\Tom Fayle\\Dropbox\\Research\\Submitted manuscripts\\Wasps parasitising an ant-Macaranga mutualism\\PeerJ submission")

# Part a): habitat comparison in terms of proportion of plants occupied by wasps ####
habdata <- data.frame(
  "wasp_yes" = c(1, 12),
  "wasp_no" = c(40, 31),
  row.names = c("HLF","OP"),
  stringsAsFactors = FALSE
)
habdata
# Fisher exact test on proportion data
fisher.test(habdata)

# Figure 2 - Barplot for visualisation of proportions of plants occupied across the two habitats (with wasp images added after export of figure from R)
barplot(cbind(c(1,40),c(12,31)), ylab="Number of plants", xlab=NA, names.arg=c("Heavily logged forest", "Oil palm plantation"), col=c("Black", "Light grey"), ylim=c(0,50))
legend(0.3,50,c("Plants without wasps", "Plants with wasps"), fill=c("Light grey", "Black"), bty="n")
#


# Part b): Testing whether wasps and ant distributions across plants are related ####
# I. Between plants ####

rm(list=ls(all=TRUE))
trees <- read.csv("BetweenPlantsAnalysesData.csv")

# Data cleaning, removal of Macaranga trees with missing records for ant occupancy, wasp occupancy, tree size, tree diameter
subset(trees,!is.na(trees$mutuaantsno))->trees
subset(trees,!is.na(trees$totalwasps))->trees
subset(trees,!is.na(trees$totallength))->trees
subset(trees,!is.na(trees$diameter))->trees

trees$mutuaantsno <- factor(trees$mutuaantsno, ordered = T)

# plot(as.numeric(trees$mutuaantsno)~trees$diameter)

require(MASS)

# Modelling number of ants at the BETWEEN TREE scale as a function of wasps and tree dimensions
model_full <- polr(trees$mutuaantsno ~ trees$totalwasps + trees$diameter + trees$totallength, Hess=TRUE, na.action = na.pass)
summary(model_full)
dredge(model_full)

# Best model, based on AIC
model_best <- polr(trees$mutuaantsno ~ trees$totalwasps + trees$diameter, Hess=TRUE, na.action = na.pass)
model_best$df.residual
model_best$edf

#Plotting Figure 3, left hand panel
par(mfrow=c(1,2))

for.plotting.1 <- subset(trees, trees$totalwasps>0)
plot(jitter(as.numeric(mutuaantsno),1)-1~jitter(diameter,1), data = for.plotting.1, cex=0.8+totalwasps/8, pch=21, bg="blue", ylab="Ant colony size category", xlab = "Stem diameter (cm)", ylim=c(-0.5,4.5), xlim=c(0.3, 3.5))
for.plotting <- subset(trees, trees$totalwasps==0)
points(jitter(as.numeric(mutuaantsno),1)-1~jitter(diameter,1), data = for.plotting, pch=1, cex=0.8)
abline(a=-1.3, b=2.37, lty=2)
legend(3, 4.7, legend=c("0","5","  20","    40"), y.intersp=c(0,1.6,1.6,4), pt.bg="blue",pch=c(1,21,21,21), pt.cex=c(0.8,0.8+5/8,0.8+20/8,0.8+40/8), cex=0.65, bty = "n" )
mtext("(a)", side = 3, adj = 0.03, line = -1.3)
#
#ctable <- coef(summary(model_1))
#p <- pnorm(abs(ctable[, "t value"]), lower.tail = FALSE) * 2
#(ctable <- cbind(ctable, "p value" = p)) 

# II. Within plants ####
#rm(list=ls(all=TRUE))

wasps <- read.csv("WithinPlantsAnalysesData.csv")

wasps$stemorbranch <- as.factor(wasps$stemorbranch)
wasps$mutuaantsno <- factor(wasps$mutuaantsno, ordered=T)

# Modelling the number of ants at the WITHIN TREE SCALE, as a function of wasp abundance, and tree dimensions

require(ordinal)
model_full <- clmm(wasps$mutuaantsno  ~ wasps$totalwasps +wasps$stemorbranch + wasps$length + (1|wasps$treename), na.action = "na.pass")
summary(model_full)
dredge(model_full)

# best fit model, based on AIC

model_best <- clmm(wasps$mutuaantsno  ~ wasps$length + (1|wasps$treename), na.action = "na.pass")
summary(model_best)

# Boxplot for right hand panel of Fig 3

boxplot(wasps$length~wasps$mutuaantsno, horizontal=TRUE, ylab="Ant colony size category", xlab="Section length (cm)")
mtext("(b)", side = 3, adj = 0.03, line = -1.3)

# Part c): null model ant-wasp segregation analysis ####

rm(list=ls(all=TRUE))

nsims <- 10000
nbins <- 6

trees <- read.csv("BetweenPlantsAnalysesData.csv")
subset(trees,!is.na(trees$totallength))->trees
trees$logwasps<-log(trees$totalwasps+1)

# Divide trees into quartiles of total stem length, to allow modelling of wasp and ant abundance based on tree size

trees$totallengthquantile <- with(trees, cut(trees$totallength, breaks=quantile(trees$totallength, probs=seq(0,1, by=1/nbins)), include.lowest=TRUE))

levels(trees$totallengthquantile)<-1:length(levels(trees$totallengthquantile))

bin.lower<-tapply(trees$totallength, trees$totallengthquantile, min) 
bin.upper<-tapply(trees$totallength, trees$totallengthquantile, max)
freq.uninhab<-vector(length=length(levels(trees$totallengthquantile)))
freq.inhab<-vector(length=length(levels(trees$totallengthquantile)))

n.waspslistlog <- list(length=nbins)
for (i in 1:nbins){
  n.waspslistlog[[i]] <- trees[trees$totalwasps>0 & trees$totallengthquantile==i,]$logwasps }
#
#
for (i in 1:nbins){
  subset(trees, trees$totallength>bin.lower[i]&trees$totallength<=bin.upper[i])->new
  length(subset(new$totalwasps,new$totalwasps>0))->freq.inhab[i]
  length(subset(new$totalwasps,new$totalwasps==0))->freq.uninhab[i]
}
#
freq.inhab/(freq.inhab+freq.uninhab)->wasp.probs
#
# Calculation of observed ant-wasp overlap metric
sum(apply(cbind(trees$logwasps/max(trees$logwasps), trees$mutuaantsno/max(trees$mutuaantsno)), 1, min))->obs.met
obs.met
#
#
# Generation of null model for assessing significance of observed wasp-ant overlap metric
rand<-matrix(nrow=dim(trees)[1],ncol=2)
rand[,2]<-trees$mutuaantsno
null<-vector(length=nsims)
#
require(Rlab)
#
for (i in 1:nsims){
  for (j in 1:dim(trees)[1]){
    rbern(1,wasp.probs[trees$totallengthquantile[j]])->wasp.pres  
    if(wasp.pres==1) sample(n.waspslistlog[[trees$totallengthquantile[j]]],1)->rand[j,1]   
    if(wasp.pres==0) 0->rand[j,1]
  }
  sum(apply(cbind(rand[,1]/max(rand[,1]), rand[,2]/max(rand[,2])), 1, min))->null[i]
}
#
# P-value calculated for observed overlap metric using the null distributio
length(null[null<=obs.met])/nsims->p.value
p.value

# Plotting Figure 4

par(mfrow=c(1,3))

# Panels a and b - relationship between wasp abundance, ant abundance and tree size

hist(trees$totallength[trees$totalwasps>0], breaks=50*(0:18), xlim=c(0,600), main=NA, xlab="Total stem length (cm)", las=2)
mtext("(a)", side = 3, adj = -0.1, line = 0)
hist(trees$totallength[trees$totalwasps>0][trees$mutuaantsno==0], breaks=50*(0:18), xlim=c(0,600), add=T, col="black", xlab="Total stem length (cm)",  main=NA, las=2)

legend(300, 9, legend=c("Mutualistic ants", "No mutualistic ants"), cex=0.7, pch=22, pt.cex=1.5, bty="n", pt.bg=c("Light grey", "Black"))

require(jpeg)
wasp<-readJPEG("Wasp.jpg")
#specify the position of the image through bottom-left and top-right coords
par(xpd=T)
rasterImage(wasp,150,9,450,11.5)
par(xpd=F)

# Panel 4c - null distribution of overlap metric, and observed value

hist(trees$totallength[trees$totalwasps==0], breaks=50*(0:18), xlim=c(0,600), main=NA,xlab="Total stem length (cm)",las = 2)
mtext("(b)", side = 3, adj = -0.1, line = 0)
hist(trees$totallength[trees$totalwasps==0][trees$mutuaantsno==0], breaks=50*(0:18), xlim=c(0,600), add=T, col="black", xlab="Total stem length (cm)", main=NA, las=2)

legend(300, 31, legend=c("Mutualistic ants", "No mutualistic ants"), cex=0.7, pch=22, pt.cex=1.5, bty="n", pt.bg=c("Light grey", "Black"))

wasp<-readJPEG("No wasp.jpg")
#specify the position of the image through bottom-left and top-right coords
par(xpd=T)
rasterImage(wasp,150,31,450,40)
par(xpd=F)

hist(null, xlab="Wasp-ant overlap metric", main=NA, breaks=50, col="gray",border=F,font=2, las=2)
abline(v=obs.met, lty=2, lwd=2)
mtext("(c)", side = 3, adj = -0.1, line = 0)


# Part d): Herbivory analysis ####

rm(list=ls(all=TRUE))

trees <- read.csv("BetweenPlantsAnalysesData.csv")
subset(trees,!is.na(trees$totallength))->trees

trees$mutuaantsno <- factor(trees$mutuaantsno, ordered = T)
subset(trees,!is.na(trees$totallength))->trees
subset(trees,!is.na(trees$totalherbavg5))->trees
subset(trees,!is.na(trees$diameter))->trees


require(betareg)

model0 <- betareg(trees$totalherbavg5 ~ trees$diameter + trees$totallength + trees$totalwasps + trees$mutuaantsno)
model1 <- betareg(trees$totalherbavg5 ~ trees$totallength + trees$totalwasps + trees$mutuaantsno)
model2 <- betareg(trees$totalherbavg5 ~ trees$diameter + trees$totalwasps + trees$mutuaantsno)
model3 <- betareg(trees$totalherbavg5 ~ trees$diameter + trees$totallength + trees$mutuaantsno)
model4 <- betareg(trees$totalherbavg5 ~ trees$diameter + trees$totallength + trees$totalwasps )
AIC(model0,model1,model2,model3,model4)

summary(model0)

model0 <- betareg(trees$totalherbavg5 ~ trees$diameter + trees$totallength + trees$totalwasps + trees$mutuaantsno, na.action = "na.pass")
dredge(model0)

model_best <- betareg(trees$totalherbavg5~1)
summary(model_best)

model_wasps <- betareg(trees$totalherbavg5 ~ trees$totalwasps)

par(mfrow=c(1,2))
plot(trees$totalherbavg5~trees$totalwasps, ylab = "Proportion herbivory", xlab = "Wasp count")
predictions <- cbind(trees$totalwasps, predict(model_wasps))
for.predicting <- predictions[order(predictions[,1]),]
lines(for.predicting[,1], for.predicting[,2], lty=2)
mtext("(a)", side = 3, adj = -0.3, line = 0)

model_length <- betareg(trees$totalherbavg5 ~ trees$totallength)

#plot(trees$totalherbavg5~trees$totallength, ylab = "Proportion herbivory", xlab = "Total length (cm)")
#predictions <- cbind(trees$totallength, predict(model_length))
#for.predicting <- predictions[order(predictions[,1]),]
#lines(for.predicting[,1], for.predicting[,2], lty=2)

plot(trees$totalherbavg5~trees$mutuaantsno, ylab = "Proportion herbivory", xlab = "Ant colony size category")
predictions <- cbind(trees$totallength, predict(model_length))
for.predicting <- predictions[order(predictions[,1]),]
lines(for.predicting[,1], for.predicting[,2], lty=2)
mtext("(b)", side = 3, adj = -0.3, line = 0)
