# Supplementary material for: Exploitation of an ant-plant mutualism by a cavity-nesting wasp
Source: PeerJ. 2026 Apr 15;14:e20984. doi: 10.7717/peerj.20984 (PMC13091584; doi:10.7717/peerj.20984)
Supplement: Supplemental Information 4 [file peerj-14-20984-s004.zip › Lestina et al (code and data)/Metadata.csv]

Between plant analysis (BetweenPlantsAnalysesData.csv data file)
Column name	Description
treename	Identifier unique to each tree
totalwasps	The total number of Dasyproctus agilis larvae and pupae in the entire plant (summed)
mutuaantsno	Estimated ant abundance category within the entire plant (0: 0 individuals; I: 1 to 10; II: 11 to approximately 100; III: approximately 100 to 1,000; IV: more than 1,000)
diameter	Diameter of the branch/main stem, measured 5 cm from its base, which was either the point of attachment to another branch/main stem, or the ground in the case of the main stem itself
totallength	Sum of all of the lengths of each branch/main stem, each of which measured from the base to the terminal bud.
totalherbavg5	The average proportional area of missing leaf tissue from the apical five leaves on the plant. This was calculated by assigning leaves to categories (I: missing or dead tissue 0-5% of the original leaf area; II: 5-25%; III: 25-50%; IV: 50-99%), then averaging the midpoint of these categories across all five leaves. Ranges between 0 and 1.
Within plant analysis (WithinPlantsAnalysesData.csv data file)
Column name	Description
treename	Identifier unique to each tree
branchname	Identifier unique to each branch/main stem. Note that the start of these strings denotes the tree identifier, ensuring that these are unique both within and between trees.
diameter	Diameter of the branch/main stem, measured 5 cm from its base, which was either the point of attachment to another branch/main stem, or the ground in the case of the main stem itself
length	Length of each branch/main stem, measured from the base to the terminal bud.
totalwasps	The total number of Dasyproctus agilis larvae and pupae in a branch/main stem (summed).
mutuaantsno	Estimated ant abundance category within the branch/main stem (0: 0 individuals; I: 1 to 10; II: 11 to approximately 100; III: approximately 100 to 1,000; IV: more than 1,000)
stemorbranch	Categorical variable indicating whether the section is the main stem (FALSE) or a branch (TRUE)
