# Supplementary material for: Exploitation of an ant-plant mutualism by a cavity-nesting wasp
Source: PeerJ. 2026 Apr 15;14:e20984. doi: 10.7717/peerj.20984 (PMC13091584; doi:10.7717/peerj.20984)
Supplement: Supplemental Information 4 [file peerj-14-20984-s004.zip › Lestina et al (code and data)/WithinPlantsAnalysesData.csv]

treename	branchname	diameter	length	totalwasps	mutuaantsno	stemorbranch
DL5010	DL5010_0_0	1.1	86	5	0	FALSE
DL5010	DL5010_1_0	0.6	47	0	0	TRUE
DL5014	DL5014_0_0	2.3	264	16	0	FALSE
DL5014	DL5014_1_0	0.6	46	0	0	TRUE
DL5014	DL5014_2_0	0.6	55	0	0	TRUE
DL5015	DL5015_0_0	0.6	69	0	0	FALSE
DL5015	DL5015_1_0	0.6	38	0	0	TRUE
DL5030	DL5030_0_0	2.3	326	8	4	FALSE
DL5030	DL5030_1_0	0.6	41	0	3	TRUE
DL5030	DL5030_2_0	0.6	37	0	3	TRUE
DL5031	DL5031_0_0	2.3	308	0	4	FALSE
DL5031	DL5031_1_0	0.6	40	0	4	TRUE
DL5068	DL5068_0_0	1.3	152	4	0	FALSE
DL5068	DL5068_1_0	0.6	38	0	0	TRUE
DL5068	DL5068_2_0	0.6	33	0	0	TRUE
DL5069	DL5069_0_0	1.3	89	0	2	FALSE
DL5069	DL5069_1_0	0.7	41	0	0	TRUE
DL5069	DL5069_2_0	0.6	34	0	0	TRUE
DL5073	DL5073_0_0	1.7	109	0	2	FALSE
DL5073	DL5073_1_0	1	86	0	3	TRUE
DL5073	DL5073_2_0	0.7	64	0	1	TRUE
DL5073	DL5073_3_0	0.7	43	0	1	TRUE
DL5074	DL5074_0_0	1	34	0	1	FALSE
DL5074	DL5074_1_0	0.6	19	0	1	TRUE
DL5081	DL5081_0_0	1.1	84	0	0	FALSE
DL5081	DL5081_1_0	0.6	32	9	0	TRUE
DL6060	DL6060_0_0	1.8	209	0	4	FALSE
DL6060	DL6060_1_0	0.7	84	0	3	TRUE
DL9106	DL9106_0_0	2.1	219.9	0	2	FALSE
DL9106	DL9106_1_0	1.1	88.6	0	2	TRUE
DL9123	DL9123_0_0	2.1	159.8	2	0	FALSE
DL9123	DL9123_1_0	0.5	25.3	0	0	TRUE
DL9123	DL9123_2_0	1.2	116.7	0	2	TRUE
DL9127	DL9127_0_0	2.4	232.7	9	2	FALSE
DL9127	DL9127_1_0	0.3	26.2	0	0	TRUE
DL9127	DL9127_2_0	0.4	41.9	0	1	TRUE
DL9127	DL9127_3_0	0.5	71.1	0	0	TRUE
DL9127	DL9127_4_0	1.1	65.3	8	1	TRUE
DL9127	DL9127_4_1	0.4	65.5	0	1	TRUE
DL9127	DL9127_4_2	0.7	25.5	0	1	TRUE
DL9127	DL9127_5_0	0.6	72.5	0	2	TRUE
DL9127	DL9127_6_0	1	119.1	0	2	TRUE
DL9127	DL9127_7_0	0.5	28.8	0	1	TRUE
DL9127	DL9127_8_0	0.4	27.7	0	0	TRUE
DL9127	DL9127_9_0	0.4	24.5	0	0	TRUE
DL9128	DL9128_0_0	0.7	61	0	1	FALSE
DL9128	DL9128_1_0	0.5	14	0	1	TRUE
DL9128	DL9128_2_0	0.4	22	0	1	TRUE
DL9129	DL9129_0_0	1.1	60	0	0	FALSE
DL9129	DL9129_1_0	0.4	22	0	1	TRUE
DL9129	DL9129_2_0	0.6	21	0	1	TRUE
DL9129	DL9129_3_0	0.6	54	0	1	TRUE
DL9129	DL9129_4_0	0.7	39	0	1	TRUE
DL9141	DL9141_0_0	1.5	127	0	0	FALSE
DL9141	DL9141_1_0	0.8	48	0	0	TRUE
DL9141	DL9141_2_0	0.5	33	0	2	TRUE
DL9145	DL9145_0_0	2.1	127	0	3	FALSE
DL9145	DL9145_1_0	1.1	113	0	1	TRUE
DL9145	DL9145_2_0	0.6	35	0	0	TRUE
DL9145	DL9145_3_0	0.8	64	0	0	TRUE
DL9145	DL9145_3_1	0.6	25	0	0	TRUE
DL9145	DL9145_4_0	0.8	55	0	0	TRUE
DL9145	DL9145_5_0	0.6	47	0	0	TRUE
DL9145	DL9145_6_0	0.5	30	0	0	TRUE
DL9145	DL9145_7_0	0.6	50	0	0	TRUE
DL9147	DL9147_0_0	2.6	207	0	1	FALSE
DL9147	DL9147_1_0	0.8	130	0	3	TRUE
DL9147	DL9147_2_0	1	87	0	3	TRUE
DL9147	DL9147_3_0	1.1	115	0	4	TRUE
DL9147	DL9147_4_0	0.6	69	0	0	TRUE
DL9147	DL9147_5_0	0.8	80	0	3	TRUE
DL9147	DL9147_6_0	0.7	68	0	0	TRUE
DL9154	DL9154_0_0	0.7	84	0	0	FALSE
DL9154	DL9154_1_0	0.3	37	0	0	TRUE
DL9158	DL9158_0_0	1.8	263	0	3	FALSE
DL9158	DL9158_1_0	0.8	88	0	1	TRUE
DL9158	DL9158_2_0	0.8	47	0	3	TRUE
DL9158	DL9158_3_0	0.7	66	0	0	TRUE
DL9159	DL9159_0_0	1.8	180	6	2	FALSE
DL9159	DL9159_1_0	0.5	65	0	2	TRUE
DL9159	DL9159_2_0	0.6	77	0	3	TRUE
DL9159	DL9159_3_0	0.7	55	0	2	TRUE
DL9159	DL9159_4_0	0.4	30	0	0	TRUE
DL9165	DL9165_0_0	2.6	196	37	2	FALSE
DL9165	DL9165_1_0	0.7	93	0	0	TRUE
DL9165	DL9165_2_0	0.7	91	0	0	TRUE
DL9165	DL9165_3_0	0.8	89	0	0	TRUE
DL9165	DL9165_4_0	0.7	27	0	0	TRUE
DL9168	DL9168_0_0	2.1	146	0	1	FALSE
DL9168	DL9168_1_0	0.8	79	0	1	TRUE
DL9168	DL9168_2_0	0.7	58	0	1	TRUE
WAS005	WAS005_0_0	0.9	71	0	0	FALSE
WAS005	WAS005_1_0	0.6	67.5	5	0	TRUE
WAS008	WAS008_0_0	0.7	40	0	0	FALSE
WAS008	WAS008_1_0	0.3	40	0	0	TRUE
WAS009	WAS009_3_0	0.8	67.3	0	0	TRUE
WAS009	WAS009_4_0	0.8	69.5	4	0	TRUE
WAS009	WAS009_4_1	0.4	50	0	0	TRUE
WAS009	WAS009_4_2	0.5	26	0	0	TRUE
WAS010	WAS010_0_0	0.9	49.5	11	0	FALSE
WAS010	WAS010_1_0	0.4	17	0	0	TRUE
WAS010	WAS010_2_0	0.5	21.3	0	0	TRUE
WAS013	WAS013_0_0	1.1	158.3	1	1	FALSE
WAS013	WAS013_1_0	0.6	67.1	0	2	TRUE
WAS013	WAS013_2_0	0.5	45.1	0	0	TRUE
WAS016	WAS016_0_0	1.2	28.5	0	1	FALSE
WAS016	WAS016_1_0	0.5	14.2	0	0	TRUE
WAS016	WAS016_2_0	0.5	93.5	0	1	TRUE
WAS017	WAS017_0_0	0.7	13.2	0	0	FALSE
WAS017	WAS017_1_0	0.6	46.2	0	0	TRUE
WAS017	WAS017_2_0	0.6	48.8	0	0	TRUE
WAS019	WAS019_0_0	0.7	13.4	0	0	FALSE
WAS019	WAS019_1_0	0.4	28.5	0	2	TRUE
WAS019	WAS019_2_0	0.7	63.1	0	0	TRUE
WAS021	WAS021_0_0	1.3	148.3	0	1	FALSE
WAS021	WAS021_1_0	0.4	33.4	0	0	TRUE
WAS021	WAS021_2_0	0.4	19.4	0	0	TRUE
WAS021	WAS021_3_0	0.4	33.3	0	0	TRUE
WAS021	WAS021_4_0	0.4	29.1	0	0	TRUE
WAS024	WAS024_0_0	0.6	32.8	0	0	FALSE
WAS024	WAS024_1_0	0.6	32.3	0	0	TRUE
WAS025	WAS025_0_0	0.9	43.9	0	1	FALSE
WAS025	WAS025_1_0	0.9	71.7	0	0	TRUE
WAS026	WAS026_0_0	1.7	154.5	0	1	FALSE
WAS026	WAS026_1_0	0.5	54.6	0	0	TRUE
WAS026	WAS026_1_1	0.6	58.7	0	0	TRUE
WAS026	WAS026_1_2	0.6	41.5	0	0	TRUE
WAS026	WAS026_2_0	1.4	178.4	0	1	TRUE
WAS026	WAS026_2_1	0.5	47.3	0	1	TRUE
WAS026	WAS026_2_2	0.5	30.6	0	0	TRUE
WAS027	WAS027_0_0	1.4	130.5	2	0	FALSE
WAS027	WAS027_1_0	0.8	89.4	5	0	TRUE
WAS027	WAS027_2_0	0.5	48.1	0	0	TRUE
WAS034	WAS034_0_0	1.3	206.5	7	0	FALSE
WAS034	WAS034_1_0	0.6	93.2	0	0	TRUE
WAS034	WAS034_2_0	0.6	87.2	0	0	TRUE
WAS038	WAS038_0_0	0.7	130.5	0	0	FALSE
WAS038	WAS038_1_0	0.6	112.6	0	0	TRUE
WAS039	WAS039_0_0	0.9	95.9	0	0	FALSE
WAS039	WAS039_1_0	0.4	29.2	0	0	TRUE
WAS039	WAS039_2_0	0.4	30.9	0	0	TRUE
WAS042	WAS042_0_0	1.3	82.3	0	0	FALSE
WAS042	WAS042_1_0	0.7	74.2	0	0	TRUE
WAS042	WAS042_2_0	0.8	86.8	0	0	TRUE
WAS045	WAS045_0_0	0.9	66.2	0	1	FALSE
WAS045	WAS045_1_0	0.6	49	0	0	TRUE
WAS046	WAS046_0_0	1.2	132.8	0	0	FALSE
WAS046	WAS046_1_0	0.4	56.4	0	0	TRUE
WAS046	WAS046_2_0	0.5	47.5	0	0	TRUE
WAS051	WAS051_0_0	1	101.7	0	0	FALSE
WAS051	WAS051_1_0	0.5	26.3	0	0	TRUE
WAS052	WAS052_0_0	0.9	70.4	0	0	FALSE
WAS052	WAS052_1_0	0.4	31.4	0	0	TRUE
WAS053	WAS053_0_0	1	63.2	0	0	FALSE
WAS053	WAS053_1_0	0.6	41.7	0	0	TRUE
WAS053	WAS053_2_0	0.6	54.7	0	0	TRUE
WAS053	WAS053_3_0	0.6	49.1	0	0	TRUE
